# Supplementary material for: Distending Pressure Did Not Activate Acute Phase or Inflammatory Responses in the Airways and Lungs of Fetal, Preterm Lambs
Source: PLoS One. 2016 Jul 27;11(7):e0159754. doi: 10.1371/journal.pone.0159754 (PMC4962990; doi:10.1371/journal.pone.0159754)
Supplement: S1 Dataset — (XLSX) [file pone.0159754.s001.xlsx]

## Sheet: Physiology
	BW	Sex	GA	Right lung	Left lung	AWF (ml)	FLF removed	pH	pCO2	pO2	Meconium		Lung wt/kg		Lung Vol	Vol/kg	End Vol	end vol/kg	L lung/kg	R lung/kg	L/R ratio		Sat PC BAL	SatPC/kg		Sat PC FLF		0	5	10	15	20	30	40	20	15	10	5	0		Corrected/kg
Surgical controls													Rt	Lf								Surgical controls	mmol/ml			mmol/ml		0	5	10	15	20	30	40	20	15	10	5	0		0	5	10	15	20	30	40	20	15
14.001	3.05	M	127	42.7	29.1	81		7.109	79.8	14			14	9.54098					9.54098	14	0.681499	14.001	0.0013	0.0851844										25	20	18	13	10	0								4.42623	4.09836	4.09836
14.007	NR	NR	128	44.8	29.8	84		7.302	59.2	22.3											0.665179	14.007	0.0023											30	22	20	17	15	5
14.013	NR	NR	128	57.2	40	92		7.31	64	19											0.699301	14.013	0.0128											48	39	35	30	28	20
14.015	3.54	F	129	53.8	36.9	105		7.301	65.6	14.1			15.1977	10.4237					10.4237	15.1977	0.685874	14.015	0.027	1.96848										62	49	43	40	35	18								14.2655	11.7232	10.5932
14.021	2.88	F	129	53.7	34.3	93		7.354	55.1	23.9			18.6458	11.9097					11.9097	18.6458	0.638734	14.021	0.036	2.98251										123	113	110	105	100	90								38.7153	36.6319	36.2847
14.031	2.45	F	128	58.7	41.9	93		7.379	56.8	20.2			23.9592	17.102					17.102	23.9592	0.713799	14.031	0.0023	0.209618				0	5	10	12	16	20	40	30	26	21	15	3		0	1.22449	2.44898	2.65306	3.46939	4.28571	11.6327	9.18367	8.36735
14.042	3.54	F	128	67.9	37.5	85		7.323	59.9	22.1			19.1808	10.5932					10.5932	19.1808	0.552283	14.042	0.0028	0.188966				0	6	10	13	16	20	28	21	19	16	11	1		0	1.12994	1.69492	2.11864	2.40113	2.9661	4.66102	3.81356	3.81356
Average	3.092		128.143	54.1143	35.6429	90.4286		7.29686	62.9143	19.3714			18.1967	11.9139								Average	0.0120714	1.08695										50.8571	42	38.7143	34.5714	30.5714	19.5714		0	1.17722	2.07195	2.38585	2.93526	3.62591	14.7401	13.0901	12.6314
StDev	0.463756		0.690066	8.54311	4.86342	8.0386		0.0877524	8.31513	3.95799			3.90456	3.02127								StDev	0.0140767	1.31813										34.3532	33.0857	32.7705	32.439	31.9836	32.0877		0	0.0668543	0.533204	0.37789	0.755372	0.933107	14.0771	13.5854	13.5313
SEM	0.175283		0.26082	3.22899	1.8382	3.0383		0.0331673	3.14282	1.49598			1.47579	1.14193								SEM	0.00532048	0.498206										12.9843	12.5052	12.3861	12.2608	12.0887	12.128		0	0.0252686	0.201532	0.142829	0.285504	0.352681	5.32063	5.1348	5.11435
0 cmH2O																						0 cmH2O
14.002	2.66	F	127	45.9	33.9	79	28	7.25	68.1	17.8			17.2556	12.7444	0	0			12.7444	17.2556	0.738562	14.002	0.0038	0.265664		0.0012								32	27	22	20	17	2								7.70677	7.33083	6.20301
14.008	3.5	M	128	NR	NR	82	43	7.332	56	19.5					0	0						14.008	0.0103			0.0023								40	32	30	28	22	2								8.14286	7	7
14.016	3.6	M	129	59.3	39.5	99	40	7.315	61.6	21.9			16.4722	10.9722	0	0			10.9722	16.4722	0.666105	14.016	0.01	0.687848		0.001								58	44	38	34	28	5								12.9167	10.1389	9.02778
14.022	3.2	F	129	52.3	34.8	98		7.33	60.1	26.7			16.3437	10.875	0	0			10.875	16.3437	0.665392	14.022	0.0325	2.49114		0.0029								104	88	82	79	70	50								28.9062	25.1562	23.9062
14.032	2.5	F	128	42.2	29.6	70		7.309	62.8	24.2			16.88	11.84	0	0			11.84	16.88	0.701422	14.032	0.014	0.950865		0.0013								40	28	25	22	18	5								11.4	8.2	7.8
14.041	3.12	M	128	63.1	39	90	40	7.308	65.3	22.3	at delivery		20.2244	12.5	0	0	0		12.5	20.2244	0.618067	14.041	0.0023	0.173691		0.001		0	4	9	11	14	20	30	22	20	17	12	2		0	0.641026	1.60256	1.76282	2.08333	3.36538	5.92949	4.64744	4.64744
Average	3.09667		128.167	52.56	35.36	86.3333		7.30733	62.3167	22.0667			17.4352	11.7863	0	0	0					Average	0.01215	0.913842		0.00161667		0	4	9	11	14	20	50.6667	40.1667	36.1667	33.3333	27.8333	11		0	0.641026	1.60256	1.76282	2.08333	3.36538	12.5003	10.4122	9.76408
StDev	0.441346		0.752773	8.77884	4.06239	11.3959		0.0299043	4.19305	3.1904			1.59988	0.854886	0	0	#DIV/0!					StDev	0.0108843	0.93652		0.000793515		#DIV/0!	#DIV/0!	#DIV/0!	#DIV/0!	#DIV/0!	#DIV/0!	27.9333	24.5798	23.3616	23.1833	21.3393	19.1625		#DIV/0!	#DIV/0!	#DIV/0!	#DIV/0!	#DIV/0!	#DIV/0!	8.43422	7.43944	7.08381
SEM	0.180179		0.307318	3.58395	1.65846	4.65236		0.0122084	1.71181	1.30248			0.653149	0.349006	0	0	#DIV/0!					SEM	0.00444348	0.382333		0.000323951		#DIV/0!	#DIV/0!	#DIV/0!	#DIV/0!	#DIV/0!	#DIV/0!	11.4037	10.0347	9.53735	9.46455	8.71174	7.82304		#DIV/0!	#DIV/0!	#DIV/0!	#DIV/0!	#DIV/0!	#DIV/0!	3.44325	3.03714	2.89196
4 cmH2O																						4 cmH2O
14.003	2.85	none	127	50.4	36.4	80	50	7.318	55.9	22.1			17.6842	12.7719	1	0.350877			12.7719	17.6842	0.722222	14.003	0.033	2.20891										35	28	23	20	13	2								8.24561	7.19298	6.14035
14.009	3.11	F	128	65.7	46.6	110	50	7.313	55.4	22.4			21.1254	14.9839	1	0.321543			14.9839	21.1254	0.709285	14.009	0.0198	1.68768		0.0015								100	84	80	73	69	50								28.4566	24.5981	23.955
14.014	3.48	M	128	55	42.9	96		7.34	63	20.7			15.8046	12.3276	1	0.287356			12.3276	15.8046	0.78	14.014	0.0113	0.71137		0.0015								40	32	30	28	22	10								8.18966	7.04023	7.04023
14.017	3.19	F	129	51	38.4	102		7.236	74	18.5	small at del		15.9875	12.0376	1	0.31348			12.0376	15.9875	0.752941	14.017	0.009	0.669975		0.0021								64	50	46	40	32	6								16.4577	13.3229	12.6959
14.023	3.18	M	128	47.5	34.3	85	35	7.219	80.7	24.6			14.9371	10.7862	1	0.314465	0	0	10.7862	14.9371	0.722105	14.023												31	24	20	18	12	3								6.13208	5.18868	4.55975
14.026	2.38	F	127	NR	NR	97	22	7.329	61.6	19.4					1	0.420168	0	0				14.026	0.0148			0.0075								68	58	50	44	38	12								23.7395	21.2185	18.6975
14.033	3.56	M	128	67	45.8	108	45	7.204	77.4	22			18.8202	12.8652	2	0.561798	0	0	12.8652	18.8202	0.683582	14.033	0.0033	0.246565		0.0015		0	10	15	19	21	28	40	32	30	25	19	3		0	2.24719	3.08989	3.79213	3.79213	5.19663	8.00562	6.88202	6.88202
14.037	2.68	F	129	59.3	41.1	105	32	7.401	50.9	19.1			22.1269	15.3358			2	0.746269	15.3358	22.1269	0.693086	14.037	0.0098	0.937934		0.0016
14.043	3.42	M	128	70.3	47.1	110	48	7.258	65.2	26.4			20.5556	13.7719	2	0.584795	3	0.877193	13.7719	20.5556	0.669986	14.043	0.007	0.561192		0.0009		0	6	10	14	18	22	32	26	21	19	15	0		0	1.16959	1.75439	2.48538	3.07018	3.65497	5.99415	5.40936	4.53216
Average	3.09444		128	58.275	41.575	99.2222	40.2857	7.29089	64.9	21.6889			18.3802	13.11	1.25	0.39431	1	0.324692				Average	0.0135	1.00338		0.00237143		0	8	12.5	16.5	19.5	25	51.25	41.75	37.5	33.375	27.5	10.75		0	1.70839	2.42214	3.13876	3.43116	4.4258	13.1526	11.3566	10.5629
StDev	0.392113		0.707107	8.60793	4.86085	10.8256	10.8123	0.0652159	10.4316	2.61077			2.70443	1.52318	0.46291	0.117434	1.41421	0.447006				StDev	0.00930975	0.694092		0.00228817		0	2.82843	3.53553	3.53553	2.12132	4.24264	24.2531	20.9063	20.48	18.7002	19.1311	16.3772		0	0.761979	0.944342	0.924015	0.510502	1.09012	8.72558	7.61447	7.25055
SEM	0.130704		0.235702	2.86931	1.62028	3.60855	3.60408	0.0217386	3.47719	0.870256			0.901477	0.507728	0.154303	0.0391445	0.471405	0.149002				SEM	0.00310325	0.231364		0.000762723		0	0.942809	1.17851	1.17851	0.707107	1.41421	8.08438	6.96875	6.82665	6.23339	6.37704	5.45908		0	0.253993	0.314781	0.308005	0.170167	0.363372	2.90853	2.53816	2.41685
8 cmH2O																						8 cmH2O
14.004	3.67	M	127	75	45.7	82	50	7.294	57.6	40.6			20.436	12.4523	4	1.08992			12.4523	20.436	0.609333	14.004				0.0011								38	30	27	23	20	7								7.22071	6.13079	5.85831
14.01	3.11	F	128	52	34.1	92	40						16.7203	10.9646	4	1.28617			10.9646	16.7203	0.655769	14.01	0.005	0.373462		0.0016								40	30	25	21	16	2								9.16399	7.23473	6.2701
14.018	3.61	M	129	72.7	51.3	103	50	7.276	64.9	23.1			20.1385	14.2105	5	1.38504	6	1.66205	14.2105	20.1385	0.70564	14.018	0.0223	1.53794		0.0014								60	48	43	40	35	12								13.4349	11.2188	10.3878
14.024	3.27	F	128	56	40.4	91	45	7.108	83.4	18.8			17.1254	12.3547	6	1.83486	1	0.30581	12.3547	17.1254	0.721429	14.024	0.0043	0.285534		0.0016								71	60	55	50	45	15								18.1957	16.055	15.1376
14.027	2.9	M	127	53.4	36.5	86	52	7.45	47.3	30.4			18.4138	12.5862	5	1.72414	5	1.72414	12.5862	18.4138	0.683521	14.027	0.0053	0.387118		0.0013								28	20	18	15	10	0								5.68966	4.31034	4.31034
14.034	3.29	M	128	52.7	36	98	42	7.283	64.5	24.5			16.0182	10.9422	3	0.911854	4	1.21581	10.9422	16.0182	0.683112	14.034	0.0035	0.256874		0.0009		0	7	11	15	18	25	35	29	27	22	18	7		0	1.51976	2.12766	2.88754	3.19149	4.71125	7.14286	6.53495	6.53495
14.038	2.99	F	129	61.2	43	100	50	7.261	68.3	23.3			20.4682	14.3813	6	2.00669	4	1.33779	14.3813	20.4682	0.702614	14.038	0.0208	1.68574		0.0015		0	4	9	12	15	23	52	41	40	33	30	25		0	0.668896	1.67224	2.17391	2.50836	4.51505	13.5452	11.204	11.5385
14.044	3.5	M	128	48.2	33.8	NR	25	7.279	63.9	24.2			13.7714	9.65714	4	1.14286	4	1.14286	9.65714	13.7714	0.701245	14.044	0.0038			0.0025		0	6	10	12	15	20	29	22	20	18	13	4		0	1.14286	1.71429	1.85714	2.14286	3	5	4.14286	4.14286
Average	3.2925		128	58.9	40.1	93.1429	44.25	7.27871	64.2714	26.4143			17.8865	12.1936	4.625	1.42269	4	1.23141				Average	0.00928571	0.754445		0.0014875		0	5.66667	10	13	16	22.6667	44.125	35	31.875	27.75	23.375	9		0	1.1105	1.83806	2.3062	2.61424	4.07543	9.92412	8.35395	8.02256
StDev	0.284291		0.755929	9.95805	6.21932	7.62515	8.89221	0.0992097	10.9183	7.12213			2.41656	1.63055	1.06066	0.39131	1.67332	0.510758				StDev	0.00841258	0.667639		0.000476408		0	1.52753	1	1.73205	1.73205	2.51661	15.4128	13.68	12.8334	12.1391	12.1177	8.1416		0	0.426352	0.251678	0.527781	0.532273	0.936504	4.65458	4.12701	3.91664
SEM	0.100512		0.267261	3.5207	2.19886	2.6959	3.14387	0.0350759	3.8602	2.51805			0.854383	0.576486	0.375	0.138349	0.591608	0.18058				SEM	0.00297429	0.236046		0.000168436		0	0.540062	0.353553	0.612372	0.612372	0.889757	5.44924	4.83662	4.5373	4.29181	4.28426	2.87849		0	0.150738	0.0889817	0.186599	0.188187	0.331104	1.64564	1.45912	1.38474
12 cmH2O																						12 cmH2O
14.005	2.92	M	127	50.9	34.1	90	45	7.32	57.1	23	At delivery		17.4315	11.6781	3	1.0274			11.6781	17.4315	0.669941	14.005	0.0285	2.18962		0.0036								70	55	51	49	42	27								20.0342	16.2671	15.5822
14.011	3.01	M	128	63.9	41.2	105	42	7.271	58.1	22			21.2292	13.6877	9	2.99003			13.6877	21.2292	0.644757	14.011	0.001	0.0889874		0.0015								31	25	22	19	12	2								6.47841	5.81395	5.48173
14.019	2.63	F	129	55.8	40.8	102	52	7.288	69.9	18.2	small		21.2167	15.5133	8	3.04183	5	1.90114	15.5133	21.2167	0.731183	14.019	0.04	3.673		0.0023								100	84	80	75	68	30								33.6502	29.0875	28.327
14.025	3.66	F	128	NR	NR	92	15	7.274	72.3	26.3	skin stained				4	1.0929	3	0.819672				14.025	0.016			0.0016								50	46	36	31	28	8								10.5191	10.5191	8.33333
14.028	3.03	F	127	62.9	47.3	108	66	7.25	68.6	21.1			20.7591	15.6106	6	1.9802	12	3.9604	15.6106	20.7591	0.751987	14.028	0.023	1.90998		0.0014								120	100	92	87	80	35								35.8086	30.5281	28.5479
14.035	3.66	M	128	62.2	48.4	110	51	7.328	59.3	20.6			16.9945	13.224	7	1.91257	14	3.82514	13.224	16.9945	0.778135	14.035	0.0065	0.446411		0.0015		0	10	14	18	20	30	42	34	30	26	20	6		0	2.18579	2.73224	3.4153	3.4153	5.60109	8.33333	7.24044	6.69399
14.039	3.42	F	129	71	49.7	106	55	7.251	71.1	22.2			20.7602	14.5322	7	2.04678	7	2.04678	14.5322	20.7602	0.7	14.039	0.0103	0.775297		0.001		0	6	11	15	19	26	120	100	90	79	69	20		0	1.16959	2.04678	2.77778	3.36257	4.82456	31.7251	27.0468	24.7076
14.045	2.99	F	128	54.2	33.6	94	45	7.323	63.2	24.4	light		18.1271	11.2375	6	2.00669	6	2.00669	11.2375	18.1271	0.619926	14.045	0.004	0.328603		0.0021		0	3	9	12	15	20	41	34	30	25	20	4		0	0.334448	1.67224	2.17391	2.50836	3.51171	9.86622	8.86288	8.19398
Average	3.165		128	60.1286	42.1571	100.875	46.375	7.28813	64.95	22.225			19.5026	13.6405	6.25	2.0123	7.83333	2.42664				Average	0.0161625	1.34456		0.001875		0	6.33333	11.3333	15	18	25.3333	71.75	59.75	53.875	48.875	42.375	16.5		0	1.22994	2.15042	2.789	3.09541	4.64579	19.5519	16.9207	15.7335
StDev	0.373057		0.755929	6.87307	6.62341	7.77243	14.7352	0.0319528	6.24729	2.45226			1.89525	1.73133	1.98206	0.740986	4.26224	1.22371				StDev	0.0134843	1.30351		0.000806669		0	3.51188	2.51661	3	2.64575	5.03322	36.6869	30.6443	29.0931	27.6428	26.4896	13.0712		0	0.927147	0.537546	0.62077	0.509084	1.0561	12.4421	10.4138	10.0127
SEM	0.131896		0.267261	2.43	2.34173	2.74797	5.20967	0.011297	2.20875	0.867004			0.67007	0.612117	0.700765	0.261978	1.50693	0.432647				SEM	0.00476741	0.460861		0.0002852		0	1.24164	0.889757	1.06066	0.935414	1.77951	12.9708	10.8344	10.286	9.77321	9.36547	4.62138		0	0.327796	0.190051	0.219475	0.179988	0.373389	4.39894	3.68183	3.54003
16 cmH2O																						16 cmH2O
14.006	3.66	M	127	67.9	41.6	91	32						18.5519	11.3661	11	3.00546			11.3661	18.5519	0.612666	14.006	0.002	0.130891		0.0018								29	22	20	18	15	2								4.78142	3.96175	3.96175
14.012	3.41	F	128	71.2	48.8	103	48	7.328	50.3	20.3			20.8798	14.3109	10	2.93255			14.3109	20.8798	0.685393	14.012	0.0045	0.334239		0.0006								45	39	34	29	20	10								9.82405	9.23754	8.35777
14.02	4.6	M	129	98.3	50.5	98	50	7.277	64.2	19.5	at delivery		21.3696	10.9783	14	3.04348	10	2.17391	10.9783	21.3696	0.513733	14.02	0.0028	0.175767		0.0008								50	40	38	30	25	5								8.36957	7.06522	7.06522
14.029	4.54	M	127	80.4	59.2	125	48	7.234	66.2	22.4	at delivery		17.7093	13.0396	9	1.98238	8	1.76211	13.0396	17.7093	0.736318	14.029	0.005	0.324629		0.0014								60	48	42	35	29	10								10.6828	8.9207	8.03965
14.03	3.45	F	127	59.7	44.8	91	32	7.264	73.7	20.3	at delivery		17.3043	12.9855	5	1.44928	4	1.15942	12.9855	17.3043	0.750419	14.03	0.0058	0.356852		0.0011								70	56	50	48	40	15								16.9565	14.058	12.8986
14.036	3.62	F	128	NR	NR	80	62	7.213	75	20.6					6	1.65746	6	1.65746				14.036	0.0718			0.0016		0	6	10	12	18	36	68	58	55	50	48	28		0	1.10497	1.65746	1.79558	2.90055	7.32044	15.6077	13.9503	13.674
14.04	3.72	M	129	78.2	52.9	103		7.262	73.5	19.6			21.0215	14.2204	12	3.22581	12	3.22581	14.2204	21.0215	0.676471	14.04	0.0063	0.432297		0.0009		0	5	12	17	20	leaking								0	0.806452	2.15054	3.0914	3.36022
14.046	3.54	F	128	53.2	40.8	101	34	7.306	63.6	20.4	at surgery		15.0282	11.5254	7	1.9774	8	2.25989	11.5254	15.0282	0.766917	14.046	0.0013	0.0854534		0.0014		0	5	10	12	16	22	30	22	20	16	11	2		0	0.847458	1.69492	1.83616	2.40113	3.53107	5.22599	4.09605	4.09605
Average	3.8175		127.875	72.7	48.3714	99	43.7143	7.26914	66.6429	20.4429			18.8378	12.6323	9.25	2.40923	8	2.03977				Average	0.0124375	0.262876		0.0012		0	5.33333	10.6667	13.6667	18	29	50.2857	40.7143	37	32.2857	26.8571	10.2857		0	0.919627	1.8343	2.24105	2.8873	5.42576	10.2069	8.75564	8.299
StDev	0.475958		0.834523	14.8293	6.5627	13.104	11.3976	0.0394733	8.65233	0.957178			2.36529	1.36593	3.1053	0.712519	2.82843	0.70305				StDev	0.024053	0.130976		0.000417475		0	0.57735	1.1547	2.88675	2	9.89949	16.7801	14.6596	13.5769	13.2503	13.3345	9.14174		0	0.161818	0.274506	0.736706	0.47968	2.67949	4.7032	4.14144	3.83224
SEM	0.168276		0.295048	5.24293	2.32027	4.63296	4.02965	0.0139559	3.05906	0.338414			0.836256	0.48293	1.09789	0.251913	1	0.248566				SEM	0.00850401	0.0463069		0.0001476		0	0.204124	0.408248	1.02062	0.707107	3.5	5.93266	5.18296	4.80017	4.6847	4.71447	3.23209		0	0.0572112	0.0970526	0.260465	0.169592	0.947342	1.66283	1.46422	1.3549
																																										1.0795	1.87061	2.32138	2.70713	4.03457	13.0507	11.2154	10.5671
	3.27477						41.8286												L lung/kg	R lung/kg	L/R ratio
						12.773												Average	12.621	18.4169	0.687141
[truncated: 3 more columns]

## Sheet: RT-PCR
RT	BW	Sex	GA	Right lung	Left lung	AWF (ml)		RT	IL-1B Lung 9/26					IL-6 Lung 9/26					MCP-1 Lung 9/26					RT	CTGF Lung 10/8/14					Cyr61 Lung 10/8					Lung Egr-1 10/8					RT	IL-1B RMS 10/28/14					IL-6 RMS 10/28/14
Surgical controls								Surgical controls		Fold increase					Fold increase					Fold increase				Surgical controls		Fold increase					Fold increase					Fold increase				Surgical controls		Fold increase					Fold increase
14.001	3.05	M	127	42.7	29.1	81		14.001	1	0.327538	0.660599	0.437938		1	0.575961	0.732766	0.64497		1	0.295587	0.532765	0.380221		14.001	1	0.171542	0.279851	0.212702		1	0.22548	0.813866	0.353126		1	0.38633	1.15099	0.57849		14.001	1	1.03081	0.613073	0.784195		1	1.95972	0.878849	1.25011
14.007	NR	NR	128	44.8	29.8	84		14.007	3.64993	1.19549	2.41114	1.59844		1.70288	0.980793	1.24781	1.09831		3.75042	1.10857	1.99809	1.42599		14.007	1.63183	0.279927	0.456669	0.347094		0.99327	0.223962	0.808389	0.35075		2.71638	1.04942	3.12652	1.5714		14.007	0.7844	0.80857	0.480895	0.615123		0.28553	0.559558	0.250938	0.356945
14.013	NR	NR	128	57.2	40	92		14.013	2.72825	0.893606	1.80228	1.1948		2.78513	1.60413	2.04085	1.79632		4.76412	1.40821	2.53815	1.81142		14.013	10.112	1.73462	2.82984	2.15084		8.22403	1.85435	6.69326	2.90412		1.72603	0.666818	1.98664	0.998491		14.013	0.75495	0.778213	0.46284	0.592028		0.5041	0.987894	0.443028	0.630182
14.015	3.54	F	129	53.8	36.9	105		14.015	3.00576	0.984501	1.9856	1.31634		3.0175	1.73796	2.21112	1.9462		8.36189	2.47167	4.45492	3.17936		14.015	11.8359	2.03034	3.31227	2.51751		7.42498	1.67418	6.04294	2.62196		6.54423	2.52823	7.53233	3.78577		14.015	1.25841	1.29719	0.771497	0.986839		0.59733	1.1706	0.524963	0.746731
14.021	2.88	F	129	53.7	34.3	93		14.021	3.84184	1.25835	2.53792	1.68249		0.90265	0.519891	0.661431	0.582182		1.35609	0.400842	0.722477	0.515614		14.021	4.82645	0.827937	1.35069	1.0266		3.23927	0.730389	2.63633	1.14387		2.04504	0.790061	2.35382	1.18304		14.021	0.9468	0.975975	0.580458	0.742476		0.27839	0.545566	0.244663	0.348019
14.031	2.45	F	128	58.7	41.9	93		14.031																14.031																14.031	0.76854	0.792222	0.471171	0.602685		0.471171	0.923363	0.414088	0.589018
14.042	3.54	F	128	67.9	37.5	85		14.042	4.09269	1.34051	2.70363	1.79235		1.00921	0.581266	0.739515	0.65091		1.06608	0.315119	0.56797	0.405346		14.042	5.57083	0.955629	1.559	1.18493		5.72839	1.29164	4.66214	2.02285		1.49907	0.579136	1.72541	0.867197		14.042	1.27765	1.31702	0.783293	1.00193		0.43542	0.853301	0.382669	0.544325
Average	3.092		128.143	54.1143	35.6429	90.4286		Average	3.05308	1	2.01686			1.73623	1	1.27225			3.3831	1	1.8024			Average	5.82949	1	1.63139			4.43499	1	3.60949			2.58846	1	2.97929			Average	0.970107	1	0.594747			0.510277	1	0.448457
StDev	0.463756		0.690066	8.54311	4.86342	8.0386		StDev	1.12978	0.370047	0.746334			0.949569	0.546915	0.695812			2.89783	0.85656	1.54386			StDev	4.39166	0.753352	1.22901			3.16367	0.713344	2.57481			2.02057	0.780608	2.32565			StDev	0.223811	0.230707	0.137212			0.244561	0.479271	0.214932
SEM	0.175283		0.26082	3.22899	1.8382	3.0383		SEM	0.427018	0.139865	0.282088			0.358903	0.206714	0.262992			1.09528	0.323749	0.583524			SEM	1.65989	0.28474	0.464522			1.19576	0.269619	0.973185			0.763704	0.295042	0.879015			SEM	0.0845924	0.0871991	0.0518614			0.0924354	0.181147	0.0812368
0 cmH2O								0 cmH2O																0 cmH2O																0 cmH2O
14.002	2.66	F	127	45.9	33.9	79		14.002	1.69166	0.554083	1.11751	0.740842		1.61335	0.929227	1.18221	1.04056		3.96545	1.17214	2.11265	1.50775		14.002	4.71937	0.809568	1.32072	1.00382		1.07421	0.242212	0.874263	0.379332		0.78964	0.305062	0.908867	0.456799		14.002	0.77052	0.794263	0.472385	0.604238		0.71114	1.39363	0.624985	0.889006
14.008	3.5	M	128	NR	NR	82		14.008	0.52135	0.170762	0.344404	0.228319		0.45074	0.259609	0.330287	0.290714		0.58819	0.173861	0.313367	0.223642		14.008	0.80758	0.138534	0.226002	0.171774		0.43682	0.098494	0.355513	0.154253		0.81892	0.316374	0.942568	0.473737		14.008	0.98823	1.01868	0.605857	0.774965		0.64986	1.27354	0.571129	0.812399
14.016	3.6	M	129	59.3	39.5	99		14.016	1.04168	0.34119	0.688133	0.456191		0.98353	0.566475	0.720698	0.634347		1.48158	0.437936	0.789333	0.563328		14.016	3.08135	0.52858	0.862318	0.65541		2.33717	0.526984	1.90214	0.825317		0.84134	0.325035	0.968373	0.486707		14.016	0.93389	0.962667	0.572543	0.732352		0.91117	1.78564	0.800781	1.13907
14.022	3.2	F	129	52.3	34.8	98		14.022	0.89409	0.292849	0.590635	0.391556		0.39509	0.227556	0.289509	0.254821		0.58035	0.171544	0.30919	0.220661		14.022	4.21157	0.72246	1.17861	0.89581		0.95068	0.214359	0.773726	0.33571		0.74886	0.289307	0.861929	0.433208		14.022	0.52014	0.536168	0.318884	0.407891		0.35172	0.689272	0.309109	0.43969
14.032	2.5	F	128	42.2	29.6	70		14.032	1.97109	0.645607	1.3021	0.863215		3.74544	2.15723	2.74453	2.4157		3.48374	1.02975	1.85601	1.32459		14.032	4.83574	0.829531	1.35329	1.02857		1.16479	0.262636	0.947983	0.411318		1.19737	0.46258	1.37816	0.692667		14.032	1.40818	1.45157	0.863317	1.10429		0.58062	1.13785	0.510277	0.725841
14.041	3.12	M	128	63.1	39	90		14.041	2.96279	0.970427	1.95722	1.29752		1	0.575961	0.732766	0.64497		1.1627	0.343679	0.619445	0.442083		14.041	3.78439	0.64918	1.05906	0.804948		1.40855	0.317599	1.14637	0.497396		0.81678	0.315547	0.940104	0.472499		14.041	5.1658	5.32498	3.16701	4.05099		3.6226	7.09928	3.18372	4.52866
Average	3.09667		128.167	52.56	35.36	86.3333		Average	1.51378	0.49582	1	1		1.36469	0.786009	1	1		1.877	0.554817	1	1		Average	3.57333	0.612975	1	1		1.2287	0.277048	1	1		0.868818	0.335651	1	1		Average	1.63113	1.68139	1	1		1.13785	2.22987	1	1
StDev	0.441346		0.752773	8.77884	4.06239	11.3959		StDev	0.886816	0.290466	0.58583	0.551154		1.24768	0.718615	0.914257	0.693183		1.48001	0.437472	0.788497	0.886109		StDev	1.50003	0.257317	0.419784	0.711128		0.631407	0.142369	0.513881	0.969291		0.164048	0.0633766	0.188817	0.946058		StDev	1.75602	1.81013	1.07657	0.936947		1.23078	2.41198	1.08167	1.09491
SEM	0.180179		0.307318	3.58395	1.65846	4.65236		SEM	0.362041	0.118582	0.239164	0.159105		0.509363	0.293373	0.373244	0.200105		0.604212	0.178597	0.321903	0.255798		SEM	0.612383	0.105049	0.171376	0.205285		0.257771	0.0581221	0.209791	0.27981		0.0669722	0.0258734	0.0770842	0.273103		SEM	0.716892	0.738982	0.439507	0.270473		0.502464	0.984687	0.44159	0.316074
									2.28343					1.55046					2.63005						4.70141					2.83185					1.72864			1			1.27519			1		0.799927			1
4 cmH2O								4 cmH2O																4 cmH2O																4 cmH2O
14.003	2.85	none	127	50.4	36.4	80		14.003	3.50584	1.1483	2.31596	1.53534		4.08871	2.35494	2.99607	2.63709		7.02714	2.07713	3.74381	2.67186		14.003	5.64464	0.968291	1.57966	1.20063		1.33941	0.30201	1.0901	0.472981		0.75497	0.291668	0.868962	0.436743		14.003	1.09774	1.13157	0.672995	0.860842		0.78669	1.54169	0.691382	0.983452
14.009	3.11	F	128	65.7	46.6	110		14.009	4.17177	1.36641	2.75587	1.82698		2.01272	1.15925	1.47485	1.29814		7.49239	2.21465	3.99168	2.84876		14.009	5.91222	1.01419	1.65454	1.25754		3.71854	0.838455	3.02639	1.31311		2.12551	0.821149	2.44644	1.22959		14.009	1.18325	1.21971	0.725419	0.927899		0.47658	0.933963	0.418842	0.595779
14.014	3.48	M	128	55	42.9	96		14.014	3.24874	1.06409	2.14612	1.42275		2.69765	1.55374	1.97675	1.7399		4.79719	1.41799	2.55577	1.82399		14.014	5.73191	0.983261	1.60408	1.21919		1.68517	0.379972	1.3715	0.595078		1.30179	0.502921	1.49835	0.753073		14.014	1.2831	1.32264	0.786634	1.0062		0.5986	1.17309	0.526079	0.748318
14.017	3.19	F	129	51	38.4	102		14.017	3.27301	1.07204	2.16215	1.43338		5.8721	3.3821	4.30288	3.78733		4.79719	1.41799	2.55577	1.82399		14.017	8.89721	1.52624	2.48989	1.89246		1.67865	0.378501	1.3662	0.592776		1.06599	0.411824	1.22694	0.616665		14.017	0.9332	0.961956	0.57212	0.731811		0.92051	1.80394	0.808989	1.15074
14.023	3.18	M	128	47.5	34.3	85		14.023	1.39439	0.456716	0.921133	0.610657		0.40719	0.234526	0.298375	0.262625		0.78183	0.231099	0.416531	0.297268		14.023	4.3746	0.750426	1.22424	0.930487		1.86023	0.419444	1.51398	0.656896		1.40446	0.542586	1.61652	0.812466		14.023	0.66707	0.687625	0.408963	0.523113		0.36291	0.711202	0.318943	0.453679
14.026	2.38	F	127	NR	NR	97		14.026	2.32272	0.76078	1.53439	1.01721		1.88959	1.08833	1.38463	1.21873		3.37415	0.997354	1.79763	1.28292		14.026	7.09274	1.2167	1.98491	1.50864		1.46102	0.32943	1.18907	0.515925		1.35419	0.523165	1.55866	0.783385		14.026
14.033	3.56	M	128	67	45.8	108		14.033	1.93676	0.634363	1.27942	0.848181		3.18945	1.837	2.33712	2.0571		4.80294	1.41969	2.55884	1.82618		14.033	7.13511	1.22397	1.99677	1.51765		2.07589	0.468071	1.6895	0.733052		1.06787	0.412551	1.22911	0.617752		14.033	0.42849	0.441693	0.262696	0.33602		0.39697	0.77795	0.348877	0.496258
14.037	2.68	F	129	59.3	41.1	105		14.037	0.94086	0.308168	0.621532	0.412038		1.2245	0.705264	0.897272	0.789766		2.23308	0.660069	1.18971	0.849063		14.037	1.82232	0.312604	0.509978	0.387611		0.71738	0.161755	0.583851	0.253326		0.9595	0.370684	1.10437	0.555061		14.037	1.53458	1.58187	0.94081	1.20341		0.93128	1.82505	0.818455	1.16421
14.043	3.42	M	128	70.3	47.1	110		14.043	3.81878	1.2508	2.52268	1.67239		1.97297	1.13635	1.44573	1.27251		1	0.295587	0.532765	0.380221		14.043	11.8205	2.02771	3.30799	2.51425		4.02823	0.908284	3.27844	1.42247		1.79891	0.694974	2.07052	1.04065		14.043	0.82254	0.847886	0.504277	0.645032		0.60728	1.1901	0.533708	0.759169
Average	3.09444		128	58.275	41.575	99.2222		Average	2.73476	0.89574	1.80658	1.19766		2.59499	1.49461	1.90152	1.67369		4.03399	1.19239	2.14917	1.53381		Average	6.49237	1.11371	1.81689	1.38094		2.06272	0.465102	1.67878	0.728403		1.3148	0.507947	1.51332	0.760598		Average	0.993746	1.02437	0.609239	0.779291		0.635103	1.24462	0.558159	0.793951
StDev	0.392113		0.707107	8.60793	4.86085	10.8256		StDev	1.1297	0.37002	0.74628	0.494739		1.62876	0.938101	1.1935	1.0505		2.40146	0.70984	1.27941	0.913084		StDev	2.80344	0.480906	0.784544	0.596297		1.09723	0.247404	0.893001	0.387462		0.427771	0.165261	0.492359	0.247461		StDev	0.354997	0.365936	0.217639	0.278387		0.223667	0.438325	0.19657	0.279609
SEM	0.130704		0.235702	2.86931	1.62028	3.60855		SEM	0.376567	0.12334	0.24876	0.164913		0.542919	0.3127	0.397833	0.350167		0.800486	0.236613	0.426471	0.304361		SEM	0.934479	0.160302	0.261515	0.198766		0.365744	0.0824679	0.297667	0.129154		0.14259	0.0550869	0.16412	0.082487		SEM	0.118332	0.121979	0.0725465	0.0927957		0.0745557	0.146108	0.0655232	0.0932032
8 cmH2O								8 cmH2O																8 cmH2O																8 cmH2O
14.004	3.67	M	127	75	45.7	82		14.004	4.78732	1.56803	3.1625	2.09655		3.96422	2.28324	2.90485	2.5568		9.44478	2.79175	5.03184	3.5911		14.004	11.7812	2.02096	3.29697	2.50588		6.50873	1.46759	5.29723	2.2984		0.81892	0.316374	0.942568	0.473737		14.004	0.64216	0.661948	0.393691	0.503579		0.509	0.997497	0.447334	0.636308
14.01	3.11	F	128	52	34.1	92		14.01	2.46233	0.806507	1.62661	1.07835		2.52295	1.45312	1.84873	1.62723		2.61387	0.772626	1.39258	0.993848		14.01	2.22443	0.381582	0.622508	0.473141		1.02462	0.231031	0.833903	0.36182		4.95839	1.91558	5.70705	2.86838		14.01	1.28726	1.32693	0.789185	1.00946		0.65797	1.28944	0.578256	0.822538
14.018	3.61	M	129	72.7	51.3	103		14.018	0.95452	0.312642	0.630555	0.418021		0.50024	0.288119	0.366559	0.32264		1.13304	0.334912	0.603644	0.430805		14.018	4.62685	0.793697	1.29483	0.984141		2.1423	0.483045	1.74355	0.756503		1.43338	0.553758	1.6498	0.829196		14.018	0.73217	0.754731	0.448874	0.574164		0.40246	0.788708	0.353702	0.503121
14.024	3.27	F	128	56	40.4	91		14.024	1.11686	0.365814	0.737797	0.489116		0.6708	0.386355	0.49154	0.432646		1.00472	0.296982	0.535279	0.382015		14.024	1.34066	0.229979	0.375185	0.285161		0.42954	0.0968525	0.349588	0.151682		0.74288	0.286997	0.855046	0.429749		14.024	1.13684	1.17187	0.696966	0.891504		1.08087	2.1182	0.949922	1.35121
14.027	2.9	M	127	53.4	36.5	86		14.027	1.48382	0.486008	0.980211	0.649821		2.01135	1.15846	1.47385	1.29726		4.60417	1.36093	2.45294	1.7506		14.027	2.9171	0.500404	0.816353	0.620473		0.7906	0.178264	0.643443	0.279182		0.85389	0.329884	0.982818	0.493967		14.027	2.6822	2.76485	1.64438	2.10337		2.51809	4.93475	2.21302	3.1479
14.034	3.29	M	128	52.7	36	98		14.034	1.39263	0.45614	0.919971	0.609886		5.35098	3.08196	3.92102	3.45122		5.74093	1.69694	3.05856	2.18282		14.034	4.12787	0.708102	1.15519	0.878007		1.4733	0.332199	1.19907	0.520261		1.19738	0.462584	1.37817	0.692672		14.034	0.47895	0.493708	0.293631	0.37559		0.53772	1.05378	0.472575	0.672211
14.038	2.99	F	129	61.2	43	100		14.038	2.60359	0.852775	1.71993	1.14021		3.492	2.01126	2.55882	2.25223		7.26674	2.14795	3.87146	2.76297		14.038	13.1255	2.25157	3.67319	2.79183		6.52577	1.47143	5.3111	2.30442		1.9088	0.737427	2.19701	1.10422		14.038	1.82685	1.88314	1.11999	1.43261		0.8865	1.73729	0.7791	1.10823
14.044	3.5	M	128	48.2	33.8	NR		14.044	8.47233	2.77501	5.59682	3.71036		1.95618	1.12668	1.43342	1.26168		3.62551	1.07165	1.93154	1.37849		14.044	11.8881	2.0393	3.32689	2.52862		1.01227	0.228246	0.823852	0.357459		2.09642	0.809911	2.41296	1.21276		14.044	2.16946	2.23631	1.33004	1.70128		0.91337	1.78995	0.802714	1.14182
Average	3.2925		128	58.9	40.1	93.1429		Average	2.90918	0.952866	1.9218	1.27404		2.55859	1.47365	1.87485	1.65021		4.42922	1.30922	2.35973	1.68408		Average	6.50397	1.1157	1.82014	1.38341		2.48839	0.561082	2.02522	0.878717		1.75126	0.676564	2.01568	1.01308		Average	1.36949	1.41169	0.839595	1.07394		0.938248	1.8387	0.824578	1.17292
StDev	0.284291		0.755929	9.95805	6.21932	7.62515		StDev	2.5672	0.840858	1.69589	1.12428		1.65221	0.951611	1.21069	1.06563		2.96388	0.876083	1.57905	1.12693		StDev	4.89449	0.839609	1.36973	1.04107		2.53706	0.572055	2.06483	0.895903		1.39021	0.537081	1.60012	0.804224		StDev	0.789346	0.813669	0.483927	0.619001		0.679268	1.33118	0.596975	0.849163
SEM	0.100512		0.267261	3.5207	2.19886	2.6959		SEM	0.907644	0.297288	0.599589	0.397492		0.584146	0.336445	0.428042	0.376757		1.04789	0.309742	0.558278	0.398429		SEM	1.73046	0.296846	0.484271	0.368073		0.896986	0.202252	0.730026	0.316749		0.491514	0.189887	0.565727	0.284336		SEM	0.279076	0.287675	0.171094	0.21885		0.240158	0.470641	0.211062	0.300224
12 cmH2O								12 cmH2O																12 cmH2O																12 cmH2O
14.005	2.92	M	127	50.9	34.1	90		14.005	0.53701	0.175891	0.354748	0.235177		0.62021	0.357217	0.454469	0.400017		0.58082	0.171683	0.30944	0.22084		14.005	1.42545	0.244524	0.398913	0.303196		1.22196	0.275527	0.994512	0.431506		1.65514	0.639431	1.90505	0.957482		14.005	0.63609	0.65569	0.38997	0.498819		0.659	1.29145	0.579162	0.823825
14.011	3.01	M	128	63.9	41.2	105		14.011	1.09371	0.358232	0.722504	0.478977		1.1482	0.661319	0.841362	0.740554		1.41481	0.418199	0.753761	0.53794		14.011	2.00215	0.343452	0.560303	0.425862		0.51649	0.116458	0.420354	0.182386		0.90897	0.351163	1.04621	0.52583		14.011	0.47265	0.487214	0.289769	0.37065		0.43147	0.84556	0.379197	0.539387
14.019	2.63	F	129	55.8	40.8	102		14.019	1.41639	0.463922	0.935666	0.620291		0.80095	0.461316	0.586909	0.516589		2.36236	0.698283	1.25858	0.898218		14.019	10.4448	1.79171	2.92298	2.22162		1.03147	0.232575	0.839478	0.364239		1.57809	0.609664	1.81636	0.912909		14.019	0.36693	0.378237	0.224955	0.287745		0.18561	0.363743	0.163123	0.232034
14.025	3.66	F	128	NR	NR	92		14.025	1.9804	0.648657	1.30825	0.867293		2.12389	1.22328	1.55631	1.36985		2.15707	0.637602	1.14921	0.820163		14.025	3.72292	0.638636	1.04186	0.791873		0.75883	0.171101	0.617586	0.267963		1.62016	0.625917	1.86479	0.937246		14.025	2.31956	2.39103	1.42206	1.81899		1.46301	2.86709	1.28577	1.82893
14.028	3.03	F	127	62.9	47.3	108		14.028	4.58737	1.50254	3.03041	2.00898		3.91543	2.25514	2.86909	2.52533		6.28067	1.85648	3.34612	2.38804		14.028	6.00456	1.03003	1.68038	1.27718		0.54262	0.12235	0.44162	0.191613		1.21955	0.471149	1.40369	0.705497		14.028	1.14593	1.18124	0.702539	0.898633		0.70771	1.38691	0.62197	0.884718
14.035	3.66	M	128	62.2	48.4	110		14.035	2.08237	0.682056	1.37561	0.911949		2.84052	1.63603	2.08144	1.83205		4.08578	1.2077	2.17676	1.5535		14.035	4.34457	0.745275	1.21583	0.924099		0.57451	0.12954	0.467574	0.202875		1.40182	0.541566	1.61348	0.810939		14.035	0.61409	0.633013	0.376482	0.481566		0.48191	0.944408	0.423526	0.602442
14.039	3.42	F	129	71	49.7	106		14.039	3.31235	1.08492	2.18814	1.4506		2.40163	1.38325	1.75983	1.54898		6.21316	1.83653	3.31015	2.36237		14.039	4.836	0.829575	1.35336	1.02863		0.44318	0.0999281	0.360689	0.156499		1.81056	0.699474	2.08393	1.04739		14.039	2.98601	3.07802	1.83064	2.34161		1.87081	3.66626	1.64416	2.33873
14.045	2.99	F	128	54.2	33.6	94		14.045	4.14968	1.35918	2.74128	1.8173		2.09926	1.20909	1.53827	1.35396		1.46278	0.432379	0.779317	0.556179		14.045	14.779	2.53522	4.13592	3.14353		0.80962	0.182553	0.658922	0.285898		1.86248	0.719533	2.14369	1.07743		14.045	0.63695	0.656577	0.390497	0.499493		0.43527	0.853007	0.382537	0.544137
Average	3.165		128	60.1286	42.1571	100.875		Average	2.39491	0.784425	1.58208	1.04882		1.99376	1.14833	1.46096	1.28592		3.06968	0.907358	1.63542	1.16716		Average	5.94493	1.0198	1.66369	1.2645		0.737335	0.166254	0.600092	0.260373		1.5071	0.582237	1.73465	0.87184		Average	1.14728	1.18263	0.703364	0.899688		0.779349	1.5273	0.68493	0.974275
StDev	0.373057		0.755929	6.87307	6.62341	7.77243		StDev	1.46871	0.481058	0.970227	0.643203		1.11025	0.639463	0.813557	0.71608		2.20625	0.652138	1.17541	0.838861		StDev	4.51968	0.775314	1.26484	0.961347		0.274328	0.0618553	0.223266	0.0968723		0.3184	0.123008	0.366475	0.184191		StDev	0.972867	1.00284	0.596438	0.762917		0.58048	1.13758	0.510155	0.725667
SEM	0.131896		0.267261	2.43	2.34173	2.74797		SEM	0.519266	0.17008	0.343027	0.227407		0.392534	0.226084	0.287636	0.253173		0.780026	0.230566	0.41557	0.296582		SEM	1.59795	0.274115	0.447187	0.339887		0.0969895	0.0218692	0.0789364	0.0342495		0.112571	0.0434897	0.129568	0.0651214		SEM	0.34396	0.354559	0.210873	0.269732		0.205231	0.402195	0.180367	0.256562
16 cmH2O								16 cmH2O																16 cmH2O																16 cmH2O
14.006	3.66	M	127	67.9	41.6	91		14.006	0.89391	0.29279	0.590516	0.391477		1.15406	0.664694	0.845656	0.744334		2.51364	0.742999	1.33918	0.955738		14.006	3.63726	0.623942	1.01789	0.773653		1.09501	0.246902	0.891192	0.386677		1.44286	0.557421	1.66072	0.83468		14.006	0.56195	0.579266	0.344516	0.440678		0.86202	1.68932	0.757586	1.07762
14.012	3.41	F	128	71.2	48.8	103		14.012	33.2265	10.8829				9.01632	5.19305				53.3195	15.7606				14.012	19.3703	3.32281				3.12872	0.705463				5.65157	2.18337				14.012	2.78164	2.86735	1.70535			1.01848	1.99593	0.89509
14.02	4.6	M	129	98.3	50.5	98		14.02	1.33622	0.437663	0.882706	0.585182		0.40466	0.233068	0.296521	0.260994		0.75262	0.222465	0.400969	0.286162		14.02	4.3491	0.746052	1.2171	0.925063		0.54504	0.122895	0.44359	0.192468		2.43162	0.939409	2.79877	1.40667		14.02	4.65542	4.79887	2.85411	3.65076		0.64918	1.27221	0.570531	0.811549
14.029	4.54	M	127	80.4	59.2	125		14.029	4.59374	1.50463	3.03462	2.01177		4.86607	2.80267	3.56569	3.13847		9.24095	2.7315	4.92325	3.5136		14.029	14.3542	2.46234	4.01703	3.05317		1.89307	0.426849	1.54071	0.668493		2.32925	0.89986	2.68094	1.34745		14.029	0.57154	0.589151	0.350396	0.448199		0.39509	0.774265	0.347225	0.493908
14.03	3.45	F	127	59.7	44.8	91		14.03	1.7359	0.568574	1.14673	0.760217		3.33247	1.91937	2.44192	2.14934		2.83412	0.837729	1.50992	1.07759		14.03	3.7047	0.63551	1.03676	0.787998		0.42306	0.0953914	0.344314	0.149394		1.66525	0.643337	1.91668	0.96333		14.03	1.94596	2.00592	1.19302	1.52601		1.86896	3.66264	1.64253	2.33641
14.036	3.62	F	128	NR	NR	80		14.036	3.92459	1.28545	2.59258	1.71873		3.58251	2.06339	2.62514	2.31061		8.79836	2.60068	4.68745	3.34532		14.036	5.80632	0.996026	1.6249	1.23502		0.76254	0.171937	0.620605	0.269273		1.45958	0.56388	1.67996	0.844352		14.036	2.16324	2.2299	1.32622	1.6964		1.03837	2.03491	0.912571	1.29808
14.04	3.72	M	129	78.2	52.9	103		14.04	1.30889	0.428712	0.864652	0.573213		4.24748	2.44638	3.11241	2.7395		4.28117	1.26546	2.28086	1.62779		14.04	4.84988	0.831956	1.35724	1.03158		0.61744	0.13922	0.502513	0.218034		2.26369	0.874532	2.60548	1.30952		14.04	1.53137	1.57856	0.938842	1.20089		1.7469	3.42343	1.53526	2.18382
14.046	3.54	F	128	53.2	40.8	101		14.046	2.24669	0.735877	1.48416	0.983911		1.65477	0.953083	1.21256	1.06728		1.61725	0.478038	0.861614	0.614912		14.046	10.2121	1.7518	2.85786	2.17214		0.59773	0.134776	0.486472	0.211074		2.1117	0.815814	2.43054	1.2216		14.046	1.16051	1.19627	0.711478	0.910066		1.08789	2.13196	0.956091	1.35999
Average	3.8175		127.875	72.7	48.3714	99		Average	6.1583	2.01708	1.51371	1.0035		3.53229	2.03446	2.01427	1.77293		10.4197	3.07993	2.28618	1.63159		Average	8.28548	1.42131	1.87554	1.42552		1.13283	0.255429	0.689913	0.299345		2.41944	0.934703	2.2533	1.13251		Average	1.92145	1.98066	1.17799	1.41043		1.08336	2.12308	0.952111	1.36591
StDev	0.475958		0.834523	14.8293	6.5627	13.104		StDev	11.016	3.60816	0.938475	0.622153		2.709	1.56028	1.23342	1.08564		17.6193	5.20803	1.81673	1.29656		StDev	5.84867	1.00329	1.13689	0.864096		0.933604	0.210509	0.413478	0.179403		1.3637	0.526839	0.488031	0.245285		StDev	1.34564	1.38711	0.824977	1.10112		0.503548	0.986813	0.442543	0.679008
SEM	0.168276		0.295048	5.24293	2.32027	4.63296		SEM	3.89474	1.27568	0.331801	0.219964		0.957775	0.551641	0.436079	0.383831		6.22936	1.84132	0.642312	0.458402		SEM	2.06782	0.354717	0.40195	0.305504		0.330079	0.0744261	0.146187	0.0634286		0.482141	0.186266	0.172545	0.0867215		SEM	0.475756	0.490416	0.291673	0.389304		0.178031	0.348891	0.156463	0.240066

## Sheet: ELISA data
RT	HSP70 OD 11/4		HSP70 OD 11/6			protein
Surgical controls						After VT	FLF end
14.001	1.945		1.069			no data	0.1805
14.007	2.427					no data	0.122
14.013	2.591		2.67			no data
14.015	2.602		1.409			no data	0.118
14.021	2.54		1.909			no data	0.105
14.031	2.515		2.046			no data	0.151
14.042
Average	2.43667		1.8206				0.1353
StDev	0.248917		0.615308				0.0303472
SEM	0.0940816		0.232565				0.0114701
0 cmH2O
14.002	1.506		0.488			0.1845	0.3545
14.008	1.128		0.309			0.0705	0.3545
14.016	1.985		0.802			0.0705	0.151
14.022	2.364					0.2145	0.1605
14.032	2.554		2.272			0.359	0.204
14.041
Average	1.9074		0.96775			0.1798	0.2449
StDev	0.591858		0.893057			0.119616	0.102027
SEM	0.241625		0.364589			0.048833	0.0416522
	2.19609		1.44156			0.1798	0.1901
4 cmH2O
14.003	2.19					0.118	0.185
14.009	2.054		0.635			0.0025	0.1105
14.014	2.274					0.0955	0.1395
14.017	2.174		1.528			0.161	0.1995
14.023	2.652		2.774			0.4105	0.342
14.026	1.799		0.711			0.0735	0.1005
14.033	1.868					0.128	0.1175
14.037	2.38					0.1485	0.1765
14.043
Average	2.17388		1.412			0.142187	0.171375
StDev	0.27512		0.99392			0.119273	0.0781604
SEM	0.0917066		0.331307			0.0397576	0.0260535
8 cmH2O
14.004	1.986		0.815			0.1495	0.139
14.01	1.766					0.222	0.2005
14.018	1.684		0.886			0.141	0.132
14.024	2.416		1.242			0.4495	0.132
14.027	2.512		2.18			0.1535	0.1545
14.034	2.381		2.297			0.0625	0.3105
14.038	2.408		2.24			0.2215	0.0745
14.044
Average	2.16471		1.61			0.199929	0.163286
StDev	0.344412		0.705038			0.122676	0.0747935
SEM	0.121768		0.249269			0.0433725	0.0264435
12 cmH2O
14.005	1.276		0.226			0.1015	0.2515
14.011	1.744		0.58			0.1155	0.4075
14.019	2.205		1.45			0.1175	0.1995
14.025	2.369		2.906			0.178	0.2055
14.028	2.626		2.494			0.179	0.1385
14.035	2.333		2.571			0.1965	0.221
14.039	2.193		1.9			0.115	0.139
14.045
Average	2.10657		1.73243			0.143286	0.223214
StDev	0.452476		1.03003			0.0393604	0.0912057
SEM	0.159975		0.364169			0.013916	0.0322461
16 cmH2O
14.006	0.882		0.197			0.0875	0.2135
14.012	2.023		0.981			0.149	0.18
14.02	2.172		1.445			0.0785	0.2785
14.029	2.413		1.897			0.17	0.1705
14.03	1.636		0.591			0.0775	0.0975
14.036	1.613					0.2265	0.148
14.04	2.221		1.644			0.2205	0.084
14.046
Average	1.85143		1.12583			0.144214	0.167429
StDev	0.520768		0.653424			0.0648896	0.0669013
SEM	0.184119		0.23102			0.0229419	0.0236532

## Sheet: Sheet1
0		4.01
4			0.392
5	1.08	8.7
8			1.4
10	1.87	9.75
12			2.1
15	2.32	10.57
16			2.4
20	2.71	11.22
30	4.03
40		13.02
